# Supplementary material for: A male-transmitted B chromosome undergoes strong meiotic drag in females of the jewel wasp Nasonia vitripennis
Source: PLoS Biol. 2026 Jan 16;24(1):e3003599. doi: 10.1371/journal.pbio.3003599 (PMC12826520; doi:10.1371/journal.pbio.3003599)
Supplement: S2 Data — (XLSX) [file pbio.3003599.s002.xlsx]

## Sheet: prog #, lifespan, egg hatch
	Different measures of fitness of PSR+ females, compared with wild type (non-PSR) females: progeny production, lifespan, and egg hatch.
	progeny production (number of adult progeny produced per female)					lifespan
	WT	PSR				WT	PSR
days 1-2	67	42				16	22
	51	42				20	22
	43	55				20	16
	62	44				19	23
	38	57				25	24
	61	54				17	25
	63	49				18	19
	63	50				17	24
	58	56				26	24			egg hatch
	54	57				26	22			WT	PSR
	66	54				21	22			335/337	350/352
	77	41				23	24
	62	58				25	24
	60	60				26	25
	39	54				24	23
	61	49				21	24
	70	73				20	22
	65	47				23	25
	48	41				23	22
	43	60					24
	61	66
days 3-4	69	43
	64	55
	37	47
	50	66
	56	52
	47	51
	56	44
	65	53
	42	51
	56	52
	63	48
	58	45
	75	62
	92	64
	48	75
	79	58
	50	77
	77	75
	48	59
	77	56
days 5-6	44	47
	52	64	days 5-6
	48	66
	55	62
	61	54
	55	48
	55	42
	73	69
	61	50
	45	61
	67	55
	70	60
	61	72
	84	55
	44	65
	67	45
	51	72
	74	71
	61	65
	73	65
		46

## Sheet: progeny body size
	Measurement of fitness as determined by body length (size) of F1 progeny produced by PSR+ females
	WT #	Pixel Length (px)	Length (mm)		PSR #	Pixel Length (px)	Length (mm)			T-Test
	Ruler	106 px for 1 mm	1		Ruler	84 px for 1 mm	1			T Test: Two-Sample Assuming Equal Variances
	1	264	2.49057		1	180	2.14286
	2	228	2.15094		2	201	2.39286				2.49057	2.14286
	3	235	2.21698		3	198	2.35714			Mean	2.11845	2.33466
	4	257	2.42453		4	203	2.41667			Variance	0.0217184	0.010149
	5	224	2.11321		5	178	2.11905			Observations	9	9
	6	225	2.12264		6	194	2.30952			Pooled Variance	0.0159337
	7	220	2.07547		7	189	2.25			Hypothesized Mean Difference	0
	8	214	2.01887		8	202	2.40476			df	16
	9	200	1.88679		9	205	2.44048			t Stat	-3.63345
	10	218	2.0566		10	195	2.32143			P(T<=t) one-tail	0.00111777
		mean	2.15566			mean	2.31548			t Critical one-tail	1.74588
		std dev	0.182078			std dev	0.112694			P(T<=t) two-tail	0.00223553
		std error	0.0575781			std error	0.035637			t Critical two-tail	2.11991
	WT conversion (mm/px)	0.00943396			PSR conversion (mm/px)	0.0119048
		WT	PSR
	1	2.5	2.1
	2	2.2	2.4
	3	2.2	2.4
	4	2.4	2.4
	5	2.1	2.1
	6	2.1	2.3
	7	2.1	2.3
	8	2	2.4
	9	1.9	2.4
	10	2.1	2.3
		WT	PSR
	avg	2.16	2.32
	std error	0.0575781	0.035637
