# Supplementary material for: A male-transmitted B chromosome undergoes strong meiotic drag in females of the jewel wasp Nasonia vitripennis
Source: PLoS Biol. 2026 Jan 16;24(1):e3003599. doi: 10.1371/journal.pbio.3003599 (PMC12826520; doi:10.1371/journal.pbio.3003599)
Supplement: S4 Data — (XLSX) [file pbio.3003599.s004.xlsx]

## Sheet: Sheet1
	Sex ratio (%females) of F1 progeny from four different crosses shown in Figure 2B:
	WTxWT	78
	WTxWT	85
	WTxWT	88
	WTxWT	90
	WTxWT	75
	WTxWT	92
	WTxPSR	0
	WTxPSR	0
	WTxPSR	0
	PSRxWT	95
	PSRxWT	86
	PSRxWT	88
	PSRxWT	99
	PSRxWT	95
	PSRxWT	85
	PSRxWT	73
	PSRxWT	94
	PSRxPSR	0
	PSRxPSR	0
	PSRxPSR	0
	PSRxPSR	0
	PSRxPSR	0
	PSRxPSR	0
