# Supplementary material for: A male-transmitted B chromosome undergoes strong meiotic drag in females of the jewel wasp Nasonia vitripennis
Source: PLoS Biol. 2026 Jan 16;24(1):e3003599. doi: 10.1371/journal.pbio.3003599 (PMC12826520; doi:10.1371/journal.pbio.3003599)
Supplement: S8 Data — (XLSX) [file pbio.3003599.s008.xlsx]

## Sheet: Sheet1
Scorings of PSR copy number per sperm nucleus per testis of F1 males produced by PSR x PSR parents								1 means 1 copy per sperm nucleus across at least 2 sperm for a given testis; 0 means no sperm had no PSR copies across all inspected sperm
5.17.24	F1 testis sample	PSR copy#/sperm			5.07.24	F1 testis sample	PSR copy#/sperm		F1 testis sample	PSR copy#/sperm		F1 testis sample	PSR copy#/sperm		F1 testis sample	PSR copy#/sperm		F1 testis sample	PSR copy#/sperm		F1 testis sample	PSR copy#/sperm		F1 testis sample	PSR copy#/sperm
	3 series cross					11 24 6 cross			11 1 2 cross			11 1 1 cross			11 4 3 cross			11 4 2 cross			11 4 4 cross			4.4 cross
	3_40	1				1	0		1	1		1	1		1	0		1	0		1	0		1	0
	3_21	1				2	1		2	1		2	1		2	1		2	NA		2	1		2	1
	3_32	1				3	1		3	1		3	0		3	NA		3	NA		3	NA		3	1
	3_20	1				4	0		4	1		4	1		4	1		4	0		4	1		4	1
	3_16	1				5	0		5	0		5	1		5	1		5	NA		5	1		5	1
	3_9	1				6	1		6	1		6	1		6	NA		6	0		6	1		6	1
	3_42	1				7	0		6	1		7	0		7	NA		7	NA		7	1		7	0
	3_31	0				8	1		8	0		8	1		8	1		8	NA		8	0		8	1
	3_33	1				9	0		9	1		9	0		9	1		9	NA		9	NA		9	NA
	3_14	1				10	1		10	?		11	1		10	NA		10	NA		10	0		10	1
	3_21	1				11	0		11	1		12	1		11	NA		11	NA		11	0		11	0
	3_35	1				12	1		12	0		13	1		12	NA		12	1		12	0		12	NA
	3_5	1				13	1								13	1		13	0		13	1		13	1
	3_4	1				14	1								14	1		14	NA		14	0		14	0
	3_10	1				15	0								15	1		15	1		15	1		15	1
	3_19	1				16	1								16	1		16	1		16	0		16	1
	3_6	1				17	1								17	1		17	1		17	1		17	1
	3_37	1				18	1								18	1		18	0		18	1		18	0
	3_23	1				19	1								19	1		19	NA		19	NA		19	1
	3_3	1				20	1								20	1		20	NA		20	1		20	1
	3_22	1				21	1								21	1		21	1		21	1		21	1
	3_13	1				22	1								22	1		22	1		22	1		22	1
	3_34	1				23	1								23	1		23	0		23	1		23	0
	3_15	1				24	1								24	1		24	0		24	1		24	1
	3_27	mostly 0 sperm, some 1 sperm				25	1								25	1		25	NA		25	1		25	0
	3_11	1				26	0								26	1		26	NA		26	1		26	1
	3_26	some 0 sperm, some 1 sperm				27	1								27	1		27	NA		27	1
	3_8	0				28	1								28	1		28	NA
	3_4	1				29	1											29	0
	3_17	1				30	1											30	1
	3_25	0
