# Supplementary material for: A male-transmitted B chromosome undergoes strong meiotic drag in females of the jewel wasp Nasonia vitripennis
Source: PLoS Biol. 2026 Jan 16;24(1):e3003599. doi: 10.1371/journal.pbio.3003599 (PMC12826520; doi:10.1371/journal.pbio.3003599)
Supplement: S9 Data — The number of PSR foci per embryonic nucleus were recorded. (XLSX) [file pbio.3003599.s009.xlsx]

## Sheet: Sheet1
	S9 Data
	0-2hr embryos produced by F1 fathers obtained from PSR x PSR crosses. The number of PSR foci per embryonic nucleus were recorded.											Samples scored 11-01-25
	Embryo sample	Number of PSR foci
	1	?
	2	1
	3	1
	4	1
	5	1
	6	1
	7	1
	8	1
	9	1
	10	1
	11	1
	12	1
	13	1
	14	1
	15	1
	16	1
	17	1
	18	1
	19	1
	20	1
	21	1
	22	1
	23	1
	24	1
	25	1
	26	1
	27	1
	28	1
	29	1
	30	1
	31	1
	32	1
	33	1
	34	1
	35	1
	36	1
	36	1
	38	1
	39	1
	40	1
	41	1
	42	1
	43	1
	44	1
	45	1
	46	1
	47	1
	48	1
	49	1
	50	1
	51	1
	52	1
	53	1
	54	1
	55	1
	56	1
	57	1
	58	1
