# Supplementary material for: A male-transmitted B chromosome undergoes strong meiotic drag in females of the jewel wasp Nasonia vitripennis
Source: PLoS Biol. 2026 Jan 16;24(1):e3003599. doi: 10.1371/journal.pbio.3003599 (PMC12826520; doi:10.1371/journal.pbio.3003599)
Supplement: S10 Data — After individual parents were set on hosts to produce progeny, they were genotyped to confirm PSR+ status. Details of profiling are found in Materials and methods. (XLSX) [file pbio.3003599.s010.xlsx]

## Sheet: Original data
S10 Data
Scorings for developmental profiling of progeny produced by PSRxPSR parents and WTxPSR parents
	embryo hatch
PSR x PSR	1	4	5			WT x PSR	11	12	14	15	16
a	13/13	23/23	34/35			a	four of 14	0 of 0	15 of 15	14 of 23	21 of 21
b	29/30	five of 21	21/21			b	18 of 20	11 of 16	21 of 21	13 of 16	25 of 25
c	34/36	19 of 28	29/31			c	twelve of 12	6 of 6	29 of 29	0 of 0	26 of 26
total	76/79	47/72	84/87	207/238			34/46	17/22	65/65	27/39	72/72	215/244
	0.96	0.65	0.97	0.87			0.74	0.77	1	0.69	1	0.88
	surival past hatching
PSR x PSR	1a	4a	5a			WT x PSR	11a	12a	14a	15a	16a
all present	6	17	18			all present	0		5	0	20
pupae	2	0	15			pupae			2		20
total hatched	13	23	34			total hatched	4		5	14	21
	1b	4b	5b				11b	12b	14b	15b	16b
all present	9	0	13			all present	5	2	11	6	17
pupae	5	0	7			pupae	5	1	8	4	14
total hatched	29	5	21			total hatched	18	11	15	13	25
	1c	4c	5c				11c	12c	14c	15c	16c
all present	19	19	21			all present	9	2	14		23		all pupae eclosed into adults in both genotypes
pupae	8	0	19			pupae	9	0	13		23
total hatched	34	19	29			total hatched	12	6	29		26
				41% don't make it further								47% don’t make it further
% survival past hatch	34/76 (45%)	36/47 (77%)	52/84 (62%)	122/207 (59%)		% survival past hatch	14/34 (41%)	4 of 17 (24%)	30/65 (61%)	6 of 27	60/72 (83%)	114/215 (53%)
% to reach pupae	15/76 (20%)	0/47 (0%)	41/84 (49%)	56/207 (27%)		% to reach pupae	14/34 (41%)	1 of 17 (6%)	23/65 (47%)	4 of 27	57/72 (79%)	99/215 (46%)
			PSR x PSR					WT x PSR
			87% (207/238) eggs hatch into young larvae					88% (215/244) eggs hatch into young larvae
			of these progeny that hatched:					of these progeny that hatched:
			41% died as young larvae					47% died as young larvae
			32% become diapause larvae					7% become diapause larvae
			27%% become pupae					46% become pupae
			87					88
			13					12
			41					47
			32					7
			27					46

## Sheet: Summary of data
	Table S1: Developmental profiling of progeny produced by PSR x PSR and WT x PSR parents
	PSR female x PSR male replicate crosses	1	2	3	total	percent of advancement from prior to next stage	WT female x PSR male replicate crosses	1	2	3	4	5	total	percent of advancement from prior to next stage
	hatch to 1st instar larvae	76/79	47/72	84/87	207/238	0.87	hatch to 1st instar larvae	34/46	17/22	65/65	27/39	72/72	215/244	0.88
	development to 3rd instar larvae	34/76	36/47	52/84	122/207	0.59	development to 3rd instar larvae	14/34	4 of 17	30/65	6 of 27	60/72	114/215	0.53
	development to pupae	15 / 34	0/36	41/52	56/122	0.46	development to pupae	14/14	1 of 4	23/30	4 of 6	57/60	99/114	0.87
	development to adults	15/15	0/0	41/41	56/56	1	development to adults	14/14	1 of 1	23/23	4 of 4	57/57	99/99	1
